# Supplementary material for: A Systematic Review and Meta-Analysis of Fecal Contamination and Inadequate Treatment of Packaged Water
Source: PLoS One. 2015 Oct 27;10(10):e0140899. doi: 10.1371/journal.pone.0140899 (PMC4624706; doi:10.1371/journal.pone.0140899)
Supplement: S1 Dataset — (XLSX) [file pone.0140899.s001.xlsx]

## Sheet: Sheet1
Database ID number	Year of publication	Author abbreviation	Primary paper	Language of publication	Country	MGD region	World Bank income classification	Wash cluster (Crocker et al.)	Study setting	Study design	randomized	random_described	location_specificed	PWMF	POS	Households	Quality control	Method described	Handling	Handling minimum	Aspectic	Method_TC	Method_EC	Study score	tc_prop_unit	tc_total	tc_positive	fc_prop_unit	fc_total	fc_positive	ec_prop_unit	ec_total	ec_positive	samples_total	sam_total	pwtype	Multiple paper	Study PW types	Number of PW types	Study total PW samples	studycount	representative	studysize	samplesize_bin	allother_total	allother_tc_positive	allother_fc_positive	allother_ec_positive	tap_total
90000	2007	Abayasekara, C.L.	1	E	Sri Lanka	SA	LM	3	U	C	0	0	1	0	R	0	1	1	1	0		MF- mENDO agar/m-FC		4	S	34	18	S	34	5				34	34	B		B	1	34	1	0	34	2
44461	2008	Abd El-Salam, M. M., E. M. Al-Ghitany and M. M. Kassem	1	E	Egypt	NA	LM	3	U	L	0	0	1	0	R	0	0	0	1	0		SMWW	SMWW	2	S	84	24	S	84	0	S	84	0	84	84	B		B	1	84	1	0	84	2
53978	2008	Abo-Amer, A. E., E. M. Soltan and M. A. Abu-Gharbia	1	E	Egypt	NA	LM	3	U&R	C	0	0	1	0	R	0	0	1	1	0		MPN-MB, SMWW	Mac agar	3	S	25	0	B	5	0	B	5	0	25	25	B		B	1	25	1	0	25	1					35
53170	2009	Addo, K. K., G. I. Mensah, B. Donkor, C. Bonsu and M. L. Akyeh	1	E	Ghana	SSA	LM	5	U	C	1	0	1	0	1	0	0	1	1	0	1	MPN- 15 tube; MB	BGBB	4	S	70	0	S	70	0				70	70	B		B	1	70	1	0	70	2
53173	2009	Addo, K. K., G. I. Mensah, M. Bekoe, C. Bonsu and M. L. Akyeh	1	E	Ghana	SSA	LM	5	U	C	0	0	1	1	0	0	0	1	1	0	1	MPN-5 tubes-MB, Mac agar	EMB	4	S	30	25	S	30	6	S	30	2	30	30	S		S	1	30	1	0	30	1
90001	2012	Adegoke, O.O.	1	E	Nigeria	SSA	LM	5	U	C	1	0	1	0	V	0	1	1	1	0	1	MPN- APHA; BGLB	EMB	5	S	20	8	S	20	0				20	20	S		S	1	20	1	0	20	1
90002	2012	Adesiji, A.R.	0	E	Nigeria	SSA	LM	5	U	C	0	0	1	0	1	0	0	1	1	0		MB	EMB	3	S	5	0	S	5	0				5	5	B	1	B&S	2	20	0	0	20	1
90002	2012	Adesiji, A.R.	1	E	Nigeria	SSA	LM	5	U	C	0	0	1	0	1	0	0	1	1	0		MB	EMB	3	S	15	9	S	15	1				15	15	S	1	B&S	2	20	1	0	20	1
54126	2010	Afiukwa, N. F., I. I. Romanus, A. C. Azubuike, A. T. Eze, O. N. Collins and N. A. Chidiebube	1	E	Nigeria	SSA	LM	5		C	0	0	1	1	0	0	0	1	0	0		MPN- MB, BGBB, EMB		2				S	300	88	B	5	5	300	300	S		S	1	300	1	0	300	3
90003	2012	Ahimah, J.	1	E	Ghana	SSA	LM	5	U	C	0	0	1	0	1	0	0	0	0	0				2	S	60	0	S	60	0	S	60	0	60	60	S		S	1	60	1	1	60	2
39571	2009	Ahmad, M. and A. S. Bajahlan	1	E	Saudi Arabia	WA	HI	0	U	C	0	0	1	0	R	0	0	1	0	0		MF-mEndo, m-FC		2	S	14	0	S	14	0				14	14	B		B	1	14	1	0	14	1					1412
39035	2013	Ahmed, W., R. Yusuf, I. Hasan, W. Ashraf, A. Goonetilleke, S. Toze and T. Gardner	1	E	Bangladesh	SA	LI	5	U	C	0	0	1	0	R	0	1	1	0	0		MF- Chromocult	mTEC agar	3	S	46	25				S	46	19	46	46	B		B	1	46	1	0	46	2
54177	2008	Ajayi, A. A., M. K. C. Sridhar, L. V. Adekunle and P. A. Oluwande	1	E	Nigeria	SSA	LM	5	U	C	1	1	1	0	1	0	1	1	1	0	1	MPN- MB, BGBB APHA method	MB agar	7	S	10	0				S	10	0	10	10	B	1	B&S&SH	3	118	1	1	118	3
54177	2008	Ajayi, A. A., M. K. C. Sridhar, L. V. Adekunle and P. A. Oluwande	0	E	Nigeria	SSA	LM	5	U	C	1	1	1	0	1	0	1	1	1	0	1	MPN- MB, BGBB APHA method	MB agar	7	S	78	4				S	78	0	78	78	S	1	B&S&SH	3	118	0	1	118	3
54177	2008	Ajayi, A. A., M. K. C. Sridhar, L. V. Adekunle and P. A. Oluwande	0	E	Nigeria	SSA	LM	5	U	C	1	1	1	0	1	0	1	1	1	0	1	MPN- MB, BGBB APHA method	MB agar	7	S	30	9				S	30	6	30	30	SH	1	B&S&SH	3	118	0	1	118	3
54339	2011	Akinde, S. B., M. I. Nwachukwu and A. S. Ogamba	1	E	Nigeria	SSA	LM	5	U	C	1	0	0	0	0	0	1	1	1	0		MF- ASTM D5392-93/APHA 9222B, MB	EMB	4	S	10	2				S	10	1	10	10	S		S	1	10	1	0	10	1
90004	2012	Akpoborie, I.A.	0	E	Nigeria	SSA	LM	5	U	C	1	0	1	1	R & V	0	1	1	1	0		MF-Mac agar, EMB		6	S	12	0	S	12	0				12	12	B	1	B&S	2	27	0	0	27	1
90004	2012	Akpoborie, I.A.	1	E	Nigeria	SSA	LM	5	U	C	1	0	1	1	R & V	0	1	1	1	0		MF-Mac agar, EMB		6	S	15	0	S	15	0				15	15	S	1	B&S	2	27	1	0	27	1
41257	1995	Alabdula'aly, A. I. and M. A. Khan	1	E	Saudi Arabia	WA	HI	0	U	C	0	0	1	0	R	0	1	1	0	0		MF-SMWW; m-endo		3	S	51	0							51	51	B	1	B&C	2	66	1	0	66	2
41257	1995	Alabdula'aly, A. I. and M. A. Khan	0	E	Saudi Arabia	WA	HI	0	U	C	0	0	1	0	R	0	1	1	0	0	1	MF-SMWW; m-endo		3	S	15	0							15	15	C	1	B&C	2	66	0	0	66	2
90006	2003	Allanana, J.A.	1	E	Nigeria	SSA	LM	5	U	C	0	0	1	0	1	0	0	1	0	0		MPN-MB ( based on WHO)	MPN- Durham	2	B	20	20				B	20	20	100	100	S		S	1	20	1	0	20	1
44252	2009	AlOtaibi, E. L.	1	E	Saudi Arabia	WA	HI	0	U	C	1	0	1	0	R	0	0	1	1	0		MTF-MPN; APHA		5	S	16	0	S	16	0				16	16	B		B	1	16	1	1	16	1	31	4		2
53905	2002	Alves, N. C., A. C. Odorizzi and F. C. Goulart	1	P	Brazil	LAC	UM	2	U	C	0	0	1	0	1	0	0	1	0	0	1	Colilert	Colilert	2	S	18	1	S	18	0				18	18	B		B	1	18	1	0	18	1	18	1		0	18
90007	2007	Ampofo, J.A.	1	E	Ghana	SSA	LM	5	U&R	L	1	0	1	1	1	0	0	1	0	0	1	MF- m-endo (APHA); MFC agar		3	B	17	0	B	17	0				17	17	B	1	B&S	2	196	1	0	196	3
90007	2007	Ampofo, J.A.	0	E	Ghana	SSA	LM	5	U&R	L	1	0	1	1	1	0	0	1	0	0	1	MF- m-endo (APHA); MFC agar		3	B	179	72	B	179	15				179	179	S	1	B&S	2	196	0	0	196	3
90056	2000	Andueza, F.	1	S	Venezula	LAC	UM	2	U	C	1	0	1	0	1	0	0	1	1	0		Petrifilm	Petrifilm	4	S	55	0	.			S	55	0	55	55	B		B	1	55	1	0	55	2
90008	2007	Ante, V.O.	1	E	Nigeria	SSA	LM	5	U	C	1	0	1	0	V	0	0	1	0	0		MF Mac (APHA)		3	S	60	60							60	60	S		S	1	60	1	0	60	2
53140	2006	Anunobi, C. C., A. T. Onajole and B. E. Ogunnowo	0	E	Nigeria	SSA	LM	5	U	C	1	0	1	0	1	0	1	0	0	0		MF-Park's textbook of preventative and social medicine		5	S	12	10	S	12	0	S	12	0	12	12	S	1	S&SH	2	60	0	1	60	2
53140	2006	Anunobi, C. C., A. T. Onajole and B. E. Ogunnowo	1	E	Nigeria	SSA	LM	5	U	C	1	0	1	0	1	0	1	0	0	0		MF-Park's textbook of preventative and social medicine		5	S	48	47	S	48	34	S	48	8	48	48	SH	1	S&SH	2	60	1	1	60	2
54179	2012	Anuonye, J. C., O. M. Maxwell and M. Y. Caleb	1	E	Nigeria	SSA	LM	5	U	C	0	0	1	1	0	0	0	1	0	0		MF- Division of Environmental Health; MLSB/MB		3	B	8	8	B	8	2				24	24	S		S	1	8	1	1	24	1
90009	2009	Anyanwu, C.U.	1	E	Nigeria	SSA	LM	5	U	C	1	0	1	0	R	0	1	1	1	0			Mac agar	5							S	50	0	50	50	S		S	1	50	1	0	50	2
53969	2008	Arruda, M. d. G. P., Ìâ. F. d. L. D. MourÌ£o, M. L. M. d. Carvalho and H. B. d. Arruda	1	P	Brazil	LAC	UM	2		L	0	0	0	-	-	-	0	0	0	0	0	-	-	0	S	172	16							172	172	D		D	1	172	1	0	172	3
53139	2011	Asamoah, D. N. and R. Amorin	1	E	Ghana	SSA	LM	5	U	L	0	0	1	1	0	0	0	1	1	0		3M petrifilmTC	3M petrifilm E.coli	4	B	6	0	B	6	0	B	6	0	12	12	B&S		B&S	2	6	1	1	12	1
90010	2004	Basma, S.H.	1	E	Lebanon	WA	UM	3	U	L	1	1	1	0	R	0	0	1	1	0		m-Endo, m-FC, APHA		6	B	20	10	S	65	0				65	65	B		B	1	65	1	1	65	2					21
40027	2006	Baumgartner, A. and M. Grand	0	E	Switzerland	DEV	HI	1		C	0	0	1	0	R	0	0	0	0	0		MF-official methods-Switzerland	MF-official methods-Switzerland	1							S	36	0	36	36	B	1	B&D&C	3	222	0	0	222	3
40027	2006	Baumgartner, A. and M. Grand	0	E	Switzerland	DEV	HI	1		C	0	0	0	0	0	1- offices	0	0	0	0		MF-official methods-Switzerland	MF-official methods-Switzerland	0							S	174	0	174	174	D	1	B&D&C	3	222	0	0	222	3
40027	2006	Baumgartner, A. and M. Grand	1	E	Switzerland	DEV	HI	1		C	0	0	0	0	0	0	0	0	0	0		MF-official methods-Switzerland	MF-official methods-Switzerland	0							S	12	0	12	12	C	1	B&D&C	3	222	1	0	222	3
90057	1993	Benneh, G. et al.	1	E	Ghana	SSA	LM	5	U	C	0	0	0				0	1	1	0		MF		2	S	23	23	S	42	0				42	42	SH		SH	1	42	1	0	42	2
40497	2003	Bharath, J., M. Mosodeen, S. Motilal, S. Sandy, S. Sharma, T. Tessaro, K. Thomas, M. Umamaheswaran, D. Simeon and A. A. Adesiyun	1	E	Trinidad and Tobago	LAC	HI	4	N	C	1	1	1	0	1	0	0	1	0	0		MF- m-Endo; m-FC	EMB; Mac agar	6	S	344	18				S	344	5	344	344	B		B	1	344	1	1	344	3
44122	2009	Biadglegne, F., B. Tessema, M. Kibret, B. Abera, K. Huruy, B. Anagaw and A. Mulu	1	E	Ethiopia	SSA	LI	5	U	L	1	0	1	1	1	0	1	1	1	0	1	MPN/MF	BGLB	5	S	108	8	S	108	0				108	108	B		B	1	108	1	0	108	3
53292	2012	Brandao, M. L. L., C. d. O. Rosas, V. d. M. Medeiros, M. B. Warnken, S. M. L. Bricio, A. M. L. d. Silva and D. R. P. Azeredo	1	P	Brazil	LAC	UM	2	U	D	0	0	0	-	-	-		1	0	0	0	M-Endo/LSB	M-Endo/LSB	2	S	31	2	S	30	1				31	31	D		D	1	31	1	1	31	2
45217	2002	Cabral, D. and P. Fernandez	1	E	Argentina	LAC	UM	2		C	1	1	1	1			1	1	0	0		MPN-LSB (APHA)	MF-LSB	6	S	90	0				S	90	0	90	90	B		B	1	90	1	0	90	2
41305	1995	Castillo, M., M. J. Torner, S. Pla and L. V. Garcia	1	S	Spain	DEV	HI	1	U	C	0		1	1	R	0	0	1	0			MF		2	S	67	0	S	67	0				67	67	.		.		67	1	0	67	2
53906	2011	Chesca, A. C., A. L. S. Santos and C. E. M. D'Angelis	1	P	Brazil	LAC	UM	2	U	C	1	0	0	-	-	-	0	0	0	0	0	-	-	2	S	80	9	S	80	9				80	80	B		B	1	80	1	1	80	2
69243	2007	Coelho, D. A., P. M. d. Faria e Silva, S. M. O. M. Veiga and J. E. Fiorini	1	P	Brazil	LAC	UM	2	U	C	0	0	1	0	1	0	1	1	0	0	0	LSB	LSB/EC Broth	4	S	45	0	S	45	0				45	45	B		B	1	45	1	0	45	2
90043	2003	da Silva, J.L.	1	P	Brazil	LAC	UM	2	U	C	0	0	1	0	1	0	0	1	0	0	1	Lactose broth	EC Broth/caldo lactosado verde brilhante bile	2	S	10	1	S	10	1				10	10	D		D	1	10	1	0	10	1
48064	2008	da Silva, M. E. Z., R. G. Santana, M. Guilhermetti, I. Camargo, E. H. Endo, T. Ueda-Nakamura, C. V. Nakamura and B. P. Dias	1	E	Brazil	LAC	UM	2	U	L	1	1	1	0	0	1	0	1	1	0		MF-m-Endo-Les, m-FC	m-TEC	6	S	22	5	S	22	5	S	22	0	22	22	C	1	C&D	2	99	1	0	99	2					96
48064	2008	da Silva, M. E. Z., R. G. Santana, M. Guilhermetti, I. Camargo, E. H. Endo, T. Ueda-Nakamura, C. V. Nakamura and B. P. Dias	0	E	Brazil	LAC	UM	2	U	L	1	1	1	0	0	1	0	1	1	0		MF-m-Endo-Les, m-FC	m-TEC	6	S	77	31	S	77	8	S	77	5	77	77	D	1	C&D	2	99	0	0	99	2					96
39692	2009	Dada, A. C.	1	E	Nigeria	SSA	LM	5	U	C	0	0	1	1	R & V	0	0	1	1	0		MPN- APHA, MB	Levine's EMB	4	S	100	22				S	100	0	100	100	S		S	1	100	1	1	100	2
53932	2013	Dalman, ÌÐ., V. V. Kutanis and M. Col	1	E	Turkey	WA	UM	3	U	C	1	0	1	0	R	0	1	1	1	0		MF- endo broth	Endo broth, rosolic acid	5	B	6	2	B	6	1	B	6	0	36	36	C		C	1	6	1	0	36	2
90011	2013	Danso-Boateng, E.	1	E	Ghana	SSA	LM	5	U	C	1	0	1	0	R & V	0	1	0	0	0	1	Standard Methods 9221 B		3	S	45	0	S	45	0				45	45	B	1	B&S	2	198	1	0	198	3
90011	2013	Danso-Boateng, E.	0	E	Ghana	SSA	LM	5	U	C	1	0	1	0	R & V	0	1	0	0	0	1	Standard Methods 9221 B		3	S	153	0	S	153	0				153	153	S	1	B&S	2	198	0	0	198	3
69162	2007	Demirci, A. S. et al.	1	T	Turkey	WA	UM	3	U	L	0	0	1	0	0	1	0	1	0	0	0	MPN		2	S	20	0							20	20	C		C	1	20	1	0	20	1
53937	2007	Dias, M. F. F. and A. Farache Filho	1	P	Brazil	LAC	UM	2	U	C	1	0	1	0	1	0	0	1	1	0	0	Colilert	Colilert	6	S	69	2				S	69	0	69	69	B		B	1	69	1	1	69	2
40134	2006	Dodoo, D. K., E. K. Quagraine, F. Okai-Sam, D. J. Kambo and J. V. Headley	0	E	Ghana	SSA	LM	5	U	C	1	0	1	0	1	0	0	0	0	0		MTF- LB or agar (Holl, K/AWWA 1975/Hach 1992)		2	B	3	1							3	3	B	1	B&S	2	60	0	0	60	2
40134	2006	Dodoo, D. K., E. K. Quagraine, F. Okai-Sam, D. J. Kambo and J. V. Headley	1	E	Ghana	SSA	LM	5	U	L	1	0	1	0	1	0	0	0	0	0		MTF- LB or agar (Holl, K/AWWA 1975/Hach 1992)		2	B	57	14				B	54	3	180	180	S	1	B&S	2	60	1	0	60	2
41383	1994	Echave, I.M. et al.	1	S	Spain	DEV	HI	1	U	C	0		0	0	Not stated	0	0	0	0	0		MF	N/A	0	S	158	3	S	158	1				158	158	B		B	1	158	1	0	158	3
41187	1996	Edberg, S. C., P. Gallo and C. Kontnick	1	E	US and Canada	DEV	HI	2	N	C	0	0	1	0	R	0	0	1	0	0		Colilert (Edberg, 1988/1990)	Colilert (Edberg, 1988/1990)	3	S	150	2							150	150	B	1	B&D	2	231	1	1	231	3					150
41187	1996	Edberg, S. C., P. Gallo and C. Kontnick	0	E	US and Canada	DEV	HI	2	N	C	0	0	1	0	0	1- offices	0	1	0	0		Colilert (Edberg, 1988/1990)	Colilert (Edberg, 1988/1990)	3	S	81	0							81	81	D	1	B&D	2	231	0	1	231	3					150
44810	2005	Egwari, L. O., S. Iwuanyanwu, C. I. Ojelabi, O. Uzochukwu and W. W. Effiok	1	E	Nigeria	SSA	LM	5	U	C	1	0	1	0	R & V	0	0	1	0	0	1	MPN-MB	EMB	3	S	96	27				S	96	0	96	96	S		S	1	96	1	0	96	2
54191	2004	Ehlers, M. M., W. B. v. Zyl, D. N. Pavlov and E. E. MÌ?ller	1	E	South Africa	SSA	UM	4		C	1	0	1	0	R	0	1	1	1	0		MF-mEndo; mFC		5	S	10	0	S	10	0				10	10	B		B	1	10	1	0	10	1
48227	2008	Ejechi, E. O. and B. O. Ejechi	1	E	Nigeria	SSA	LM	5	U	C	0	0	1	0	R & V	0	0	1	0	0		MF- MB agar		2	S	500	108	S	500	26				500	500	S		S	1	500	1	0	500	3	100	28	6		100
41751	1988	El-Abagy, M. M., B. J. Dutka and M. Kamel	1	E	Egypt	NA	LM	3	U	C	0	0	0				1	1	0	0		MPN- 10 tube, LSTB, BGLB (APHA); MPN-MB, EMB* reported		2	S	22	2	S	22	2				22	22	B		B	1	22	1	0	22	1	95	1
54467	2009	Ezeugwunne, I. P., N. R. Agbakoba, N. K. Nnamah and I. C. Anahalu	1	E	Nigeria	SSA	LM	5	U	C	1	0	0				0	1	0	0		MPN- 10 tube Durham test (Cheesbrough)	Eijkman, /BGLB (Cheesbrough)	2	B	6	4				B	6	3	90	90	S		S	1	6	1	0	90	2
46826	2013	Falcone-Dias, M. F. and A. Farache	1	E	Brazil	LAC	UM	2	U	C	0	0	1	0	R	0	1	1	1	0		EST (APHA); Colilert	B-galactosidase/UV	4	S	264	0				S	264	0	264	264	B	1	B&C	2	324	1	0	324	3
46826	2013	Falcone-Dias, M. F. and A. Farache	0	E	Brazil	LAC	UM	2	U	C	0	0	1	0	R	0	1	1	1	0		EST (APHA); Colilert	B-galactosidase/UV	4	S	60	0				S	60	0	60	60	C	1	B&C	2	324	0	0	324	3
53968	2012	Falcone-Dias, M. F., G. L. Emerick and A. Farache Filho	1	E	Brazil	LAC	UM	2	U	C	0	0	1	0	R	0	1	1	1	0	1	EST (APHA); Colilert	B-galactosidase/UV	4	S	179	2				S	179	0	179	69	B	1	B&C	2	263	1	0	263	3
53968	2012	Falcone-Dias, M. F., G. L. Emerick and A. Farache Filho	0	E	Brazil	LAC	UM	2	U	C	0	0	1	0	R	0	1	1	1	0	1	EST (APHA); Colilert	B-galactosidase/UV	4	S	84	13				S	84	2	84	84	C	1	B&C	2	263	0	0	263	3
53936	2008	Farache Filho, A. and M. F. F. Dias	1	P	Brazil	LAC	UM	2	U	L	0	0	1	0	1	0	0	1	0	0	1	Colilert ten tube	Colilert ten tube	3	S	84	13				S	84	2	84	84	D		D	1	84	1	0	84	2
53939	2008	Farache Filho, A., M. F. F. Dias, P. H. Taromaru, C. d. S. Cerqueira and J. G. Duque	1	P	Brazil	LAC	UM	2	U	L	0	0	1	0	1	0	0	1	0	0	1	Colilert ten tube	Colilert ten tube	3	S	110	0				S	110	0	110	110	B		B	1	110	1	0	110	3
41132	1997	Fewtrell, L., D. Kay, M. Wyer, A. Godfree and G. O'Neill	1	E	England	DEV	HI	3	Province	C	0	0	1	0	R	0	1	0	1	1		Report 71, HMSO 1982, 1994	Report 71, HMSO 1982, 1994	4	S	1082	4				S	1082	0	708	1082	B		B	1	1082	1	0	1082	3
90055	2015	Fisher et al	1	E	Sierra Leone	SSA	LI	5	U	C	1	1	1	1	R&V	0	1	1	1	0	1	MF		8	S	93	49				S	93	26	93	93	S		S	2	93	1	1	93	2	60	60		29
45189	2002	Franco, R. M. and R. Cantusio Neto	1	E	Brazil	LAC	UM	2	U	C	0	0	0				1	0	1	0		SMEWW; Brazilian legislative for BMW	SMEWW; Brazilian legislative for BMW	2	S	26	0				S	26	0	26	26	C		C	1	26	1	0	26	1
69098	2008	Frischknecht, D.S.	1	P	Brazil	LAC	UM	2	U	C	1	0	1	0	1	0	0	1	0	0	1	APHA - not specified	APHA - not specified	3	S	20	1	S	20	0				20	20	B		B	1	20	1	0	20	1
70008	2005	Fuzihara, T. O., B. Pisani, M. SimÌµes, B. M. BrÌ?gido, C. Leopoldo e Silva, L. Vannucci and K. Arioshi	1	E	Brazil	LAC	UM	2	U	C	0	0	0				0	1	1	0		SMWW mEndo Agar LES; m-FC	Bac-tray	2	S	27	1				S	27	0	27	27	B		B	1	27	1	0	27	1	208	94		23	495
53165	2013	Gangil, R. et al.	1	E	India	SA	LM	4	U	C	1	0	1	0	R & V	0	0	1	1	0		MPN- 5 tube; (ISI 1981)	Mac agar, EMB	4	S	15	4				S	15	2	15	15	B	1	B&S	2	20	1	0	20	1
53165	2013	Gangil, R. et al.	0	E	India	SA	LM	4	U	C	1	0	1	0	R & V	0	0	1	1	0		MPN- 5 tube; (ISI 1981)	Mac agar, EMB	4	S	5	5				S	5	2	5	5	S	1	B&S	2	20	0	0	20	1
42491	1975	Geldreich, E. E., H. D. Nash, D. J. Reasoner and R. H. Taylor	1	E	United States	DEV	HI	1	U	C	0	0	1	1	1	0	0	1	1	0		MF-SMWW		3	S	230	9	S	230	1				230	230	B		B	1	230	1	0	230	3
41554	1991	Gonul, S. A. and M. Karapinar	1	E	Turkey	WA	UM	3	U	C	0	0	0				0	0	1	0		Harrigan and McCance (1966)	Harrigan and McCance (1966)	1	S	26	4				S	26	0	26	26	B		B	1	26	1	0	26	1	24	12		5	50
41009	1998	Grant, M. A.	1	E	US	DEV	HI	2		M	0	0	0				1	1	1	0		MF- BGLB reported (m-ColiBlue24; m-Endo; lactose agar Tergitol 7)	m-ColiBlue24; LTB-MUG/BGLB	3	S	104	0				S	104	0	104	104	B		B	1	104	1	0	104	3
90044	2005	Guimaraes, A.P.R.C.	1	P	Brazil	LAC	UM	2	U	C	0	0	1	0	1	0	0	1	0	0	0	APHA - not specified	APHA - not specified	2	B	15	6	B	15	5				75	75	B		B	1	15	1	0	75	2
54402	2012	Herath, A. T., C. L. Abayasekara, C. Rohana and N. K. B. Adikaram	1	E	Sri Lanka	SA	LM	3	N	C	1	0	1	0	1	0	1	1	1	0		MF m-Endo; m-FC		6	B	30	29	B	30	9				240	240	B		B	1	30	1	1	240	3
90038	2009	Holt, S.	1	E	Dominican Republic	LAC	UM	3	R	C	0	0	1	0	0	1	0	0	0	0		MPN IDEXX Colilert		2							S	178	137	178	178	B		B	1	178	1	0	178	3	724			606	682
41823	1987	Hunter, P. R. and S. H. Burge	1	E	UK	DEV	HI	1		C	0	0	1	0	1	0	0	1	1	0		MF-Dept of Health		4	S	29	0							58	29	B		B	1	29	1	0	29	1
90041	2010	Islam, S.	1	E	Bangladesh	SA	LI	5	U	C	1	0	1	0	R	0		1	0	0		Mac agar, EMB		3		16	16							16	16	B		B	1	16	1	0	16	1					10
90013	2013	Ismail, H.H.	1	E	Iraq	WA	UM	3	Province	C	0	0	1	0	R	0		0	1	0		MF		2	B	15	0	B	15	0				30	30	B		B	1	15	1	0	30	1
40132	2006	Jeena, M. I., P. Deepa, K. M. M. Rahiman, R. T. Shanthi and A. A. M. Hatha	1	E	India	SA	LM	4	Province	C	0	0	1	0	1	0	1	1	0	0		MF- m-FC, BGLB		3	S	105	11							105	105	B		B	1	105	1	0	105	3
39974	2007	Kassenga, G. R.	1	E	Tanzania	SSA	LI	5	U	C	0	0	1	0	1	0	0	0	0	0	1	MF-SM 9222B/9221E		2	S	80	3	S	80	0				80	80	B	1	B&S	2	130	1	1	130	3					61
39974	2007	Kassenga, G. R.	0	E	Tanzania	SSA	LI	5	U	C	0	0	1	0	1	0	0	0	0	0	1	MF-SM 9222B/9221E		2	S	50	9	S	50	4				50	50	S	1	B&S	2	130	0	1	130	3					61
39308	1992	Khan, M. R., M. L. Saha and A. H. M. G. Kibria	1	E	Bangladesh	SA	LI	5	U	C	0	0	1	0	1	0	0	1	0	0		MF-MB agar, m-FC		2	S	10	6	S	10	6	B	4	3	10	10	B		B	1	10	1	0	10	1
53164	2010	Khaniki, G. R. J., A. Zarei, A. Kamkar, M. Fazlzadehdavil, M. Ghaderpoori and A. Zarei	1	E	Iran	SA	UM	4	U	C	1	0	1	0	R	0	0	1	1	0		MPN-5 tubes, LB, BGBB, (APHA)	EC broth	4	S	35	5	S	35	0	S	35	0	35	35	B		B	1	35	1	0	35	2
90014	2010	Khatoon, A. and Pirzada, Z.H.	1	E	Pakistan	SA	LM	5	U	C	1	0	1	0	R	0	0	1	1	0		MF, Tergitol 7, m-FC/EC broth	TSI/Citrate/SIM	4	S	187	20	S	187	0	S	187	11	187	187	B		B	1	187	1	0	187	3
39750	2008	Kokkinakis, E. N., G. A. Fragkiadakis and A. N. Kokkinaki	1	E	Greece	DEV	HI	1	N	C	0	0	1	1	0	0	0	1	0	0		MF- endo Broth	m-FC broth with Rosolic acid	3	S	300	0				S	300	0	300	300	B		B	1	300	1	0	300	3
39655	2009	Korfali, S. I. and M. Jurdi	1	E	Lebanon	WA	UM	3	U	C	0	0	1	0	0	1	0	0	0	0		MF		3							S	100	56	100	100	B		B	1	100	1	1	100	2
40296	2005	Korzeniewska, E., Z. Filipkowska, S. Domeradzka and K. Wlodkowski	1	E	Poland	DEV	HI	0		C	0	0	1	1	0	0	0	1	0	0	1		MF m-FC	2							S	55	0	55	55	B		B	1	55	1	0	55	2
69917	1998	Kouadio, L. P., Ekra, N. B., Atindehou, E., Nanou, C., Monnet, D.	1	F	Cote d'Ivoire	SSA	LM	5	U	C	0	0	1	0	1	0	0	0	0	0	0			2	S	60	27							60	60	S		S	1	60	1	0	60	2
44609	2006	Lal, M. and H. Kaur	1	E	India	SA	LM	4	U	C	0	0	0				0	1	0	0		MTF, (Senior, 1989)	Eijkman	1	S	23	1				S	23	1	23	23	B		B	1	23	1	0	23	1
41318	1994	Levesque, B., P. Simard, D. Gauvin, S. Gingras, E. Dewailly and R. Letarte	1	E	Canada	DEV	HI	1	U	C	0	0	1	0	0	1 (houses and offices)	0	1	1	0		MF (APHA)		4	S	100	44	S	100	8				100	100	D	1	C&D	2	120	1	1	120	3					100
41318	1994	Levesque, B., P. Simard, D. Gauvin, S. Gingras, E. Dewailly and R. Letarte	0	E	Canada	DEV	HI	1	U	C	0	0	0				0	1	1	0		MF (APHA)		3	S	20	0	S	20	0				20	20	C	1	C&D	2	120	0	1	120	3					100
48809	2004	Mahmood, S. N., I. U. Siddiqui, L. Sultana and F. A. Khan	1	E	Pakistan	SA	LM	5	U	C	0	0	1	0	R	0	0	1	1	0		MTF/MPN- (WHO)indol production test		3	S	23	8	S	23	1				23	23	B		B	1	23	1	0	23	1
90015	2012	Maimuna, W.	1	E	Nigeria	SSA	LM	5	U	C	0	0	1	0	1	0	1	0	1	0		MPN- Mac agar		3	B	18	12				S	18	3	36	18	S		S	1	18	1	0	18	1
90016	2011	Majumder, A.K.	1	E	Bangladesh	SA	LI	5	U	C	1	0	1	0	R & V	0	0	1	0	0		MF- mac agar, m-FC		3	S	45	14	S	45	13				45	45	B		B	1	45	1	0	45	2
69695	2013	Mannapperuma, W. M. G. C. K., C. L. Abayasekara, G. B. B. Herath and D. R. I. B. Werellagam	1	E	Sri Lanka	SA	LM	3	U&R	C	1	0	0				1	1	0	0		MF- M Endo; m-FC		3	S	27	5	S	27	4				27	27	B		B	1	27	1	0	27	1	47	47	47
54378	2007	Mardani, M., L. Gachkar, S. N. Peerayeh, A. Asgari, B. Hajikhani and R. Amiri	1	E	Iran	SA	UM	4	N	C	0	0	1	0	R		0	1	0	0		MF		3	S	68	0	S	68	0				68	68	B		B	1	68	1	1	68	2
39360	2011	Marzano, M. A., B. Ripamonti and C. M. Balzaretti	1	E	Italy	DEV	HI	0	Province	C	0	0	0				1	1	0	0	1	MF- ISO; Tergitol TTC	MF- ISO; Tergitol TTC	2	S	120	0				S	120	0	120	120	C		C	1	120	1	0	120	3
49583	1998	Massa, S., M. Fanelli, M. T. Brienza and M. Sinigaglia	1	E	Italy	DEV	HI	0	U	C/M	0	0	1	0	1		1	1	0	0		MF- Endo Les Agar (Standard Italian methods)/TSA		3	S	71	2							71	71	B		B	1	71	1	0	71	2
38994	2013	Massoud, M. A., R. Maroun, H. Abdelnabi, I. I. Jamali and M. El-Fadel	0	E	Jordan	WA	UM	3	US	C	1	0	0				0	0	0	0		SMWW		1	B	6	0	B	6	0				30	30	B	1	B	1	24	1	0	24	1
38994	2013	Massoud, M. A., R. Maroun, H. Abdelnabi, I. I. Jamali and M. El-Fadel	1	E	Lebanon	WA	UM	3	US	C	1	0	0				0	0	0	0		SMWW		1	B	18	7	B	18	2				90	90	B	1	B	1	24	1	0	24	1	63				76
41361	1994	Mavridou, A., M. Papapetropoulou, P. Boufa, M. Lambiri and J. A. Papadakis	1	E	Greece	DEV	HI	1	N	L	0	0	1	1	0	0	0	0	0	0		ISO 1993	ISO 1993	1	S	1031	116				S	1031	11	1031	1031	B		B	1	1031	1	0	1031	3
53919	2012	Mbaeyi-Nwaoha, I. E. and N. I. Egbuche	1	E	Nigeria	SSA	LM	5	U	C	0	0	1	0	1	0	0	1	1	0		MPN- APHA LSB, BGLB	PP-VRBA	4	S	18	1				S	18	1	18	18	S		S	1	18	1	1	18	1
90017	2011	Miranzadeh, M.B.	1	E	Iran	SA	UM	4	N	L	1	0	1	0	R	0	1	0	0	0		MTF (AHPA) SMWW		3	S	75	0	S	75	0				75	75	B		B	1	75	1	0	75	2
43505	2013	Moazeni, M., M. Atefi, A. Ebrahimi, P. Razmjoo and M. Vahid Dastjerdi	1	E	Iran	SA	UM	4	U	C	0	0	1	0	R	0	0	0	0	0		MPN		1	S	21	0	S	21	0				21	21	B		B	1	21	1	0	21	1
43494	2013	Momtaz, H., F. S. Dehkordi, E. Rahimi and A. Asgarifar	1	E	Iran	SA	UM	4	Province	L	0	0	1	1	0	0	0	1	1	0			MTF (3 tube)- EMB/Mac agar	3							S	304	8	304	304	B		B	1	304	1	0	304	3					144
53901	2007	Moshtaghi, H. and M. Boniadian	1	E	Iran	SA	UM	4	U	C	0	0	1	0	1	0	0	1	1	0		MPN (5 tube) (APHA); BGLB	BGLB	3	S	90	0				S	90	0	90	90	B		B	1	90	1	0	90	2					100
90046	2000	Nascimento	1	P	Brazil	LAC	UM	2	U	C	0	0	1	0	1	0	0	1	1	1	1	Lactose broth	Lactose broth/BGB	5	S	70	0	S	70	0				70	70	B		B	1	70	1	0	70	2
90059	2013	Ndamitso, M.M. et al.	1	E	Nigeria	SSA	LM	5		C	1	0	1	1	0	0	1	1	0	0	0	MPN		4	B	10	3							50	50	S		S	1	50	1	0	50	2
90018	2010	Ngozi, A.F. et al	1	E	Nigeria	SSA	LM	5	U	L	0	0	1	1	0	0		0	0	0		MPN- MB, BGLB	double disc synergy test	1							S	250	11	250	250	S		S	1	250	1	0	250	3
54483	2013	Nounou, H. A., S. M. Ali, M. A. Shalaby and R. G. Asala	1	E	Saudi Arabia	WA	HI	0	R	C	1	1	1	0	1	0	0	1	0	0		MPN -MB, EMB		4	S	100	0	S	100	0	S	100	0	100	100	B		B	1	100	1	0	100	2	100	30	22	18	100
39797	2008	Nunes Filho, S. A. P., A. S. Sant'Ana and A. G. Cruz	1	E	Brazil	LAC	UM	2	U	C	0	0	1	0	R & V	0	0	1	1	0		MF- m-endo, m-FC (SMWW)		4	B	5	4	B	5	4				50	50	B		B	1	5	1	0	50	2
53917	2011	Nunes, S. M. and T. O. Fuzihara	1	P	Brazil	LAC	UM	2	Province	C	0	0	0	-	-	-	1	1	0	0	0	APHA/Millipore	APHA/Millipore	2	S	43	2	S	43	0	S	43	0	43	43	B		B	1	43	1	0	43	2
90019	2004	Nwosu, J.N.	1	E	Nigeria	SSA	LM	5	U	C	0	0	1	0	V	0	0	0	0	0		MTF (Uzuegbu and Eke 2001)	MTF (Uzuegbu and Eke 2001)	1	B	15	6				B	15	3	45	45	S		S	1	15	1	0	45	2
45029	2003	Obiri-Danso, K., A. Okore-Hanson and K. Jones	1	E	Ghana	SSA	LM	5	U	C	0	0	1	0	1	0	0	0	1	0		MF-Obiri-Danso (1999a,b); Jones 1994; Anon, 1994		2	S	8	0	S	8	0				8	8	B	1	B&S&SH	3	136	1	0	136	3
45029	2003	Obiri-Danso, K., A. Okore-Hanson and K. Jones	0	E	Ghana	SSA	LM	5	U	C	0	0	1	0	1	0	0	0	1	0		MF-Obiri-Danso (1999a,b); Jones 1994; Anon, 1994		2	S	88	4	S	88	2				88	88	S	1	B&S&SH	3	136	0	0	136	3
45029	2003	Obiri-Danso, K., A. Okore-Hanson and K. Jones	0	E	Ghana	SSA	LM	5	U	C	0	0	1	0	1	0	0	0	1	0		MF-Obiri-Danso (1999a,b); Jones 1994; Anon, 1994		2	S	40	17	S	40	9				40	40	SH	1	B&S&SH	3	136	0	0	136	3
41487	1992	Ogan, M. T.	1	E	Nigeria	SSA	LM	5	U	C	0	0	1	0	1	0	1	1	1	0		MF-SMWW		6				S	90	0				90	90	B		B	1	90	1	1	90	2
54088	2009	Ogunlesi, M., W. Okiei, S. J. Adjogri and O. M. Osinnuga	1	E	Nigeria	SSA	LM	5	U	C	0	0	1	0	1	0	0	0	1	0		SP-Mac agar (WHO training manual, Amund, 2004)		2	B	20	10							60	60	S		S	1	20	1	0	60	2
90020	2012	Ohanu, M.E.	1	E	Nigeria	SSA	LM	5	Province	C	0	0	1	1	1	0	0	1	0	0	1	MF (Noble), Mac		2	B	5	4				B	5	5	500	500	S		S	1	3	1	0	500	3
44588	2002	Okagbue, R. N., N. R. Dlamini, M. Siwela and F. Mpofu	1	E	Zimbabwe	SSA	LI	5	U	C	1	0	1	0	R	0		1	0	0		MPN - 5 tube (Collins)	BGLB, EMB agar	3	S	60	7	S	60	5	S	3	3	60	60	B		B	1	60	1	0	60	2
90021	2005	Okioga, T.	1	E	Ghana	SSA	LM	5	U	C	0	0	1	1	0	0	1	1	1	0	1	MF mColiBlue24; 3M Petrifilm; H2S test		4	S	15	7				S	15	1	15	15	S	1	S&SH	2	30	1	0	30	1
90021	2005	Okioga, T.	0	E	Ghana	SSA	LM	5	U	C	0	0	1	1	0	0	1	1	1	0	1	MF mColiBlue24; 3M Petrifilm; H2S test		4	S	15	15				S	15	1	15	15	SH	1	S&SH	2	30	0	0	30	1
90022	2007	Olajubu, F.A.	1	E	Nigeria	SSA	LM	5	U	C	0	0	1	0	1	0	1	1	1	0	1	MTF MB, and MF Mac agar		4	B	45	16				B	45	2	90	90	S		S	1	45	1	0	90	2
44151	2009	Olaoye, O. A. and A. A. Onilude	1	E	Nigeria	SSA	LM	5	Province	C	0	0	0					1	1	0		MPN- BGLB (HMSO, London 1983)	Mac agar, MPN	2							S	92	2	92	92	S		S	1	92	1	0	92	2
40877	1999	Olayemi, A. B.	1	E	Nigeria	SSA	LM	5	U	C	0	0	1	0	R	0	0	1	0	0		MPN/pour plate (APHA, 1971)		2	B	11	7	B	11	0				81	81	B	1	B&SH	2	81	1	0	81	2
40877	1999	Olayemi, A. B.	0	E	Nigeria	SSA	LM	5	U	C	1	0	1	0	1	0	0	1	0	0		MPN/pour plate (APHA, 1971)		3	S	70	70	S	70	50				70	70	SH	1	B&SH	2	81	0	0	81	2
90023	1997	Oloke, J.K.	1	E	Nigeria	SSA	LM	5	U	C	0	0	1	0	V	0		0	1	0		APHA (MPN)	EMB agar	2	S	3	0	S	3	0	S	3	0	3	3	B	1	B&S&SH	3	47	1	0	47	2
90023	1997	Oloke, J.K.	0	E	Nigeria	SSA	LM	5	U	C	0	0	1	0	V	0		0	1	0		APHA (MPN)	EMB agar	2	S	15	15	S	15	13	S	15	13	15	15	S	1	B&S&SH	3	47	0	0	47	2
90023	1997	Oloke, J.K.	0	E	Nigeria	SSA	LM	5	U	C	0	0	1	0	V	0		0	1	0		APHA (MPN)	EMB agar	2	S	29	29	S	29	28	S	29	28	29	29	SH	1	B&S&SH	3	47	0	0	47	2
90058	2012	Oluwafemi, F. et al	1	E	Nigeria	SSA	LM	5	U	C	1	0	1	0	S	0	0	1	0	0	0	MF, Mac agar	EMB	4				S	100	30	S	100	17	100	100	S		S	1	100	1	0	100	2
90024	2003	Oni, O.O. and Olayeni, F.	1	E	Nigeria	SSA	LM	5	U	C	1	0	1	0	1	0	1	1	1	0		MF- APHA		5	B	20	15	B	20	12				60	60	S		S	1	20	1	0	60	2
90025	2008	Onifade, A.K.	1	E	Nigeria	SSA	LM	5	U	C	0	0	1	0	1	0	0	1	1	0		MPN-MB, EMB		3	S	60	60				S	60	3	60	60	S		S	1	60	1	0	60	2
53138	2010	Onweluzo, J. C. and C. A. Akuagbazie	1	E	Nigeria	SSA	LM	5	U	C	0	0	0				1	1	0	0		Mac agar		3	B	6	4							18	18	B	1	B&S	2	17	1	1	17	1
53138	2010	Onweluzo, J. C. and C. A. Akuagbazie	0	E	Nigeria	SSA	LM	5	U	C	0	0	0				1	1	0	0		Mac agar		3	B	11	11							33	33	S	1	B&S	2	17	0	1	17	1
39369	2011	Otterholt, E. and C. Charnock	1	E	Norway	DEV	HI	1		L	0	0	0				0	1	1	0		MF-Mac agar,	Mac agar	2	S	15	0				S	15	0	15	15	B		B	1	15	1	0	15	1
39536	2010	Oyedeji, O., P. O. Olutiola and M. A. Moninuola	1	E	Nigeria	SSA	LM	5	U	C	1	0	1	0	1	0	0	1	1	0		MPN- 5 tube; MB, EMBA (AHPA)	MB, indole, methyl red, Voges Proskauer, citrate	4	B	16	1				B	16	1	48	48	B	1	B&S	2	36	1	0	36	2
39536	2010	Oyedeji, O., P. O. Olutiola and M. A. Moninuola	0	E	Nigeria	SSA	LM	5	U	C	1	0	1	0	1	0	0	1	1	0		MPN- 5 tube; MB, EMBA (AHPA)	MB, indole, methyl red, Voges Proskauer, citrate	4	B	20	20				B	20	4	60	60	S	1	B&S	2	36	0	0	36	2
90026	2001	Oyeku, O.M. et al	1	E	Nigeria	SSA	LM	5	U	C	1	1	1	0	1	0	0	0	0	0		Ademoroti, C.M.A 1996	Ademoroti, C.M.A 1996	4	S	15	3				S	15	0	15	15	S		S	1	15	1	0	15	1
54178	2012	Oyelude, E. O. and S. Ahenkorah	1	E	Ghana	SSA	LM	5	U	L	0	0	0				0	0	0	0		MTF- APHA2005		0	B	4	3	S	96	0				96	96	B	1	B&S&SH	3	57	1	0	57	2
54178	2012	Oyelude, E. O. and S. Ahenkorah	0	E	Ghana	SSA	LM	5	U	L	0	0	0				0	0	0	0		MTF- APHA2005		0	B	5	5	B	5	5				120	120	S	1	B&S&SH	3	57	0	0	57	2
54178	2012	Oyelude, E. O. and S. Ahenkorah	0	E	Ghana	SSA	LM	5	U	L	0	0	0				0	0	0	0		MTF- APHA2005		0	S	48	48	S	48	48				48	48	SH	1	B&S&SH	3	57	0	0	57	2
41073	1997	Papapetropoulou, M., A. Tsintzou and A. Vantarakis	1	E	Greece	DEV	HI	1	N	L	0	0	1	1	0	0	0	0	0	0		ISO 1993		1				S	150	0				150	150	B		B	1	150	1	0	150	3
40886	1999	Penland, R. L. and K. R. Wilhelmus	1	E	USA	DEV	HI	2	U	C	0	0	1	0	R	0	1	1	0	0		MF- m-endo		3	S	46	1							46	46	B		B	1	46	1	0	46	2
53914	2008	Poeta, P. T., R. G. SalomÌ£o and S. M. O. M. Veiga	1	P	Brazil	LAC	UM	2	U	C	0	0	1	0	1	0	0	1	0	0	0	Colilert	Colilert	3	S	15	4	S	15	0	S	15	0	15	15	B		B	1	15	1	0	15	1
53920	2011	Pontara, A. V., C. D. D. d. Oliveira, A. H. Barbosa, R. A. d. Santos, R. H. Pires and C. H. G. Martins	1	E	Brazil	LAC	UM	2	U	C	0	0	0				0	1	1	0		MF-endo LES; m-FC		2	S	15	0	S	15	0				15	15	C		C	1	15	1	0	15	1
53598	2012	Rabee, A. M., F. K. Emran, H. A. Hassoon and A. S. Al-Dhamin	1	E	Iraq	WA	UM	3	U	C	1	0	1	0	R	0	0	0	0	0		Forbes 2007- MB, EMBA		2	S	30	1							30	30	B	1	B&C	2	42	1	0	42	2
53598	2012	Rabee, A. M., F. K. Emran, H. A. Hassoon and A. S. Al-Dhamin	0	E	Iraq	WA	UM	3	U	C	1	0	1	0	R	0	0	0	0	0		Forbes 2007- MB, EMBA		2	S	12	3							12	12	C	1	B&C	2	42	0	0	42	2
40470	2003	Radhakrishna, M., M. Haseena, K. V. Nisha and P. S. Maliya	1	E	India	SA	LM	4	U	C	0	0	1	0	R	0	0	1	0	0		MTF- presumptive MB	Eijkman LTB	2	S	90	3				S	90	3	90	90	B		B	1	90	1	0	90	2
53172	2010	Raji, M. I. O., Y. K. E. Ibrahim and J. O. Ehinmidu	1	E	Nigeria	SSA	LM	5	U & P	C	1	0	1	0	1	0	1	1	1	0		EMB agar	TSB (Lejeune 2001); EMB	5							S	80	13	80	80	S		S	1	80	1	0	80	2	131			23	56
90027	2000	Reddy, S.	1	E	India	SA	LM	4	U	C	0	0	0				0	1	0	0		MPN-MB	Eijkman test	1	B	10	1				B	10	0	30	30	B		B	1	10	1	0	30	1
54027	2006	Reis, J. A. d., P. Hoffmann and F. L. Hoffmann	1	P	Brazil	LAC	UM	2	U	C	0	0	0	-	-	-	0	1	0	0	0	EC broth for TTC	EC-MUG	1	S	20	0	S	20	0	S	20	0	20	20	B		B	1	20	1	0	20	1
90052	2008	Resende	1	P	Brazil	LAC	UM	2		C	0	0	1	0	1	0	0	1	0	0	0	MPN APHA	EC broth	2	S	10	1							10	10	B		B	1	10	1	0	10	1
44401	2008	Reyes, M. I., C. M. Perez and E. L. Negron	1	E	Puerto Rico	LAC	HI	0	N	C	1	1	1	0	R	0	1	1	0	0		MF- m-FC (APHA)		6				S	21	0				21	21	B		B	1	21	1	1	21	1
90028	1992	Richards, J.	1	E	United Kingdom	DEV	HI	1	Province	C	0	0	1	0	R	0		0	0	0				1	S	69	0				S	69	0	69	69	B		B	1	69	1	0	69	2
53605	2009	Ritter, A. C. and E. C. Tondo	1	P	Brazil	LAC	UM	2	U	C	0	0	1	1	0	0	0	1	0	0	1	m-Endo	-	3	S	15	0	S	15	0				15	15	B		B	1	15	1	0	15	1
49462	1999	Robles, E., P. Ramirez, E. Gonzalez, D. Sainz, B. Martinez, A. Duran and E. Martinez	1	E	Mexico	LAC	UM	2	U	C	0	0	0				1	1	0	0		MF- m-Endo, m-FC		3	S	80	2	S	80	1				80	80	B	1	B&C	2	265	1	1	265	3
49462	1999	Robles, E., P. Ramirez, E. Gonzalez, D. Sainz, B. Martinez, A. Duran and E. Martinez	0	E	Mexico	LAC	UM	2	U	C	0	0	0				1	1	0	0		MF- m-Endo, m-FC		3	S	185	62	S	185	5				185	185	C	1	B&C	2	265	0	1	265	3
40906	1999	Rodriguez, I., A. Hardisson, A. Burgos and C. Rubio	1	S	Spain	DEV	HI	1	U	C	0	0	1	1	0	0	0	1	0	0		MF		2	S	1614	0	S	1614	0				1614	1614	B		B	1	1614	1	0	1614	3
53186	2012	Rojas, T., A. Montoya, A. Moreno, R. Mujica and Y. VÌÁsquez	1	S	Venezuela	LAC	UM	0	Not clear: P or R		1	0	1	0	0	1	1	1	1	1	1	MF	N/A	7	S	50	29	S	50	24				50	50	.		.		50	1	1	50	2
53137	2008	Rosa, S. P., S. R. P. d. Silva, M. B. Mann and G. CorÌ¤Ì£o	1	P	Brazil	LAC	UM	2	U	C	0	0	1	0	1	0	0	1	0	0	1	EMB/MPN	EMB/MPN	3	S	100	7				S	100	3	100	100	B		B	1	100	1	0	100	2
53931	2006	Sabioni, J. G. and I. T. d. Silva	1	P	Brazil	LAC	UM	2	U	C	0	0	1	0	1	0	0	0	0	0	0	-	-	2	S	50	0	S	50	0				50	50	B		B	1	50	1	0	50	2
53941	2003	Sant'ana, A. d. S., S. C. F. L. Silva, I. O. Farani JÌ¼nior, C. H. R. Amaral and V. F. Macedo	1	P	Brazil	LAC	UM	2	U	C	0	0	0	-	-	-	0	0	0	0	0	Chromocult	0	0	S	44	11				S	44	9	44	44	B		B	1	44	1	0	44	2
43622	2012	Sasikaran, S., K. Sritharan, S. Balakumar and V. Arasaratnam	1	E	Sri Lanka	SA	LM	3	U	C	0	0	1	0	R	0	0	1	0	0		MPN- MB (Thevendrarajah)	BGLB (Medical Laboratory Manual For Tropical Countries, Tropical Health Technology)	3	S	66	4	S	66	3	B	22	1	66	66	B		B	1	66	1	1	66	2
41831	1987	Scarpino, P. V., G. R. Kellner and H. C. Cook	1	E	US	DEV	HI	2	U	C	0	0	1	0	R	0	1	1	1	0		MTF-SMWW/ MF m-endo		4	S	204	0							204	204	B		B	1	204	1	0	204	3
54461	2008	Scoaris, D. d. O., F. C. Bizerra, S. F. Yamada-Ogatta, B. A. d. Abreu Filho, T. Ueda-Nakamura, C. V. Nakamura and B. P. Dias Filho	1	E	Brazil	LAC	UM	2		C	0	0	1	0	R	0	0	1	0	0		MF-, m-endo, m-FC,LT, ECB (APHA)		2	S	47	7	S	47	0				47	47	C		C	1	47	1	0	47	2	24	10	4		167
45580	1997	Sefcova, H.	1	E	Czech Republic	DEV	HI	1		C	0	0	0				0	0	0	0		CSN ISO 8360		0				S	120	0				120	120	B		B	1	120	1	0	120	3
41596	1991	Sekla, L. H., J. Drummond, D. Milley, W. Stackiw, D. Sargeant, J. Drew and J. Sisler	1	E	Canada	DEV	HI	1	U	C	0	0	1	1	R	0	0	0	1	0		MF-SMWW		2	S	60	4							60	60	B		B	1	60	1	0	60	2
39393	2011	Semerjian, L. A.	1	E	Lebanon	WA	UM	3	N	C	1	0	1	0	R	0	0	1	0	0		MF-SMWW/USEPA		3	B	32	6	B	32	0				64	64	B		B	1	32	1	0	64	2
54166	2012	Shabnam, S., S. M. L. Kabir and M. M. Rahman	1	E	Bangladesh	SA	LI	5	U	C	1	0	1	0	R	0	0	1	1	0		Mac agar		4	S	18	18							18	18	B		B	1	18	1	0	18	1
54089	2011	Shekhar, C., N. Joshi and A. Singh	1	E	India	SA	LM	4	Province	C	0	0	0				0	1	0	0		MTF-MB, BGBB Senior 1996	Ejkman	1	S	26	0				S	26	0	26	26	B		B	1	26	1	0	26	1
41898	1986	Slade, P. J., M. A. Falah and A. M. R. Al-Ghady	1	E	Saudi Arabia	WA	HI	0	Province	C	0	0	1	0	*customs border crossing	0	0	1	1	0		MF- m-Endo; APHA		4	S	95	0							95	95	B		B	1	95	1	0	95	2					31
39540	2010	Souza Coelho, M. I., E. S. Mendes, M. C. Soares Cruz, S. S. Bezerra and R. P. Pinheiro e Silva	1	P	Brazil	LAC	UM	2	U	L	0	0	1	0	1	0	0	1	1	1	1	APHA/MPN	EMB	4	S	120	46	S	120	12				120	120	B		B	1	120	1	0	120	3
62574	2013	Stoler, J., R. A. Tutu, H. Ahmed, L. A. Frimpong and M. Bello	1	E	Ghana	SSA	LM	5	U	C	0	0	1	0	R & V	0	0	1	1	0	1	MF-APHA/ m-FC	Harlequin med	5	S	60	7	S	60	0	S	60	0	60	60	S		S	1	60	1	1	60	2
90030	2004	Sumathy, S.	1	E	India	SA	LM	4	P	C	0	0	0				0	0	0	0		MPN (APHA)		0	S	11	0	S	11	0				11	11	B	1	B&S	2	21	1	0	21	1
90030	2004	Sumathy, S.	0	E	India	SA	LM	4	P	C	0	0	0				0	0	0	0		MPN (APHA)		0	S	10	0	S	10	0				10	10	S	1	B&S	2	21	0	0	21	1
90031	2013	Svagzdiene, R.	1	E	New Zealand	DEV	HI	1	Province	C	1	0	1	0	R	0	0	1	0	0		Colilert	Colilert	3	S	28	2				S	28	0	28	28	B		B	1	28	1	0	28	1
53025	2011	Tagoe, D. N. A., H. Nyarko, S. A. Arthur and E. Birikorang	1	E	Ghana	SSA	LM	5	U	L	1	0	1	0	R & V	0	1	1	0	0		Mac agar	NR	4							S	33	6	33	33	S		S	1	33	1	0	33	2
54102	2010	Taiwo, A. M., A. M. Gbadebo and J. A. Awomeso	1	E	Nigeria	SSA	LM	5	U	C	0	0	1	0	1	0	0	1	0	0		TVCC, Ademoroti, 1996 (NF); EMB		2	S	21	0							21	21	B		B	1	21	1	0	21	1
90051	2002	Tancredi	1	P	Brazil	LAC	UM	2	U	C	0	0	1	0	1	0	0	0	0	0	0	-	-	2	S	74	6							74	74	B		B	1	74	1	0	74	2
40595	2002	Thurman, R. B., A. A. Athanasopoulos, M. S. Allan and S. M. Atchia	1	E	England and France	DEV	HI	3		C	0	0	1	0	R	0	0	0	0	0		MPN-Fluorocult		1	S	48	0				S	48	0	48	48	B		B	1	48	1	0	48	2
90032	2012	Timilshina, M.	1	E	Nepal	SA	LI	5	Province	C	1	0	0				0	0	1	0		MF, m-Endo		2	S	30	19							30	30	B		B	1	30	1	0	30	1
53916	1997	Tsai, G. and S. Yu	1	E	Taiwan	EA	LM	3		C	0	0	1	0	R	0	0	1	0	0		MF- APHA,LES Endo agar, BGLBB		2	S	136	0							136	136	B		B	1	136	1	0	136	3
54086	2004	Uravashi, V. Dukwal, M. Goyal and S. K. Purohit	1	E	India	SA	LM	4		C	0	0	1	0	1	0	0	0	1	0		ISI, 1981	APHA, 1955	2	S	10	1				S	10	1	10	10	B		B	1	10	1	0	10	1
38938	2013	Vantarakis, A., M. Smaili, I. Detorakis, G. Vantarakis and M. Papapetropoulou	1	E	Greece	DEV	HI	1	U	L/S	1	0	1	0	R	0	0	0	1	0		ISO 9308-1:2000;	ISO 9308-1:2000	4	S	1860	170				S	1860	0	1860	1860	B		B	1	1860	1	1	1860	3
39348	2011	Varga, L.	1	E	Hungary	DEV	UM	0	N	C	0	0	1	0	R	0		1	1	0		MF- m-Endo, 0.22um filters	Chromocult TBX	3	S	246	23				S	246	7	246	246	B		B	1	246	1	0	246	3
90053	2009	Vidal, J. et al	1	S	Colombia	LAC	UM	2	U	C	1	0	1	1	R	0	0	1	0	0		MF		4	S	39	4							39	39	S		S	1	39	1	0	39	2
41474	1992	Warburton, D. W., K. L. Dodds, R. Burke, M. A. Johnston and P. J. Laffey	1	E	Canada	DEV	HI	1	U	C	1	1	1	1	0	0	0	0	1	0		Health Protection Branch methods (1980b, 1981b, 1981c)		4	S	410	5							410	410	B		B	1	410	1	0	410	3
41877	1986	Warburton, D. W., P. I. Peterkin, K. F. Weiss and M. A. Johnston	1	E	Canada	DEV	HI	1	N	C	1	0	1	0	1	0	0	1	0	0		MPN- 5 tube; LSTB, BGBB; EC broth (Health Protection Branch methods)	Endo agar, IMViC	4	L	114	2	L	114	0	L	114	0	114	114	B		B	1	114	1	1	114	3
41011	1998	Warburton, D., B. Harrison, C. Crawford, R. Foster, C. Fox, L. Gour and P. Krol	0	E	Canada	DEV	HI	1	N	L/S	0	0	1	0	R	0	0	1	1	0		MPN-LSTB, BGBB (Health Protection Branch methods) OR MF- mFC	EMB	4	S	1941	84							1439	1941	B	1	B	1	1941	1	1	1941	3
41011	1998	Warburton, D., B. Harrison, C. Crawford, R. Foster, C. Fox, L. Gour and P. Krol	1	E	Canada	DEV	HI	1	N	C	1	0	1	0	R	0	0	1	1	0		MPN-LSTB, BGBB (Health Protection Branch methods) OR MF- mFC	EMB	4	S	267	0							267	267	B	1	B	1	267	1	0	267	3
54175	1999	Wendpap, L. L., C. S. K. Dambros and V. L. D. Lopes	1	P	Brazil	LAC	UM	2	U	C	0	0	1	0	1	0	0	1	0	0	0	Lactose broth/BGLB	Lactose broth/EC	3	S	108	6	S	108	5				108	108	B	1	B&D	2	180	1	0	180	3
54175	1999	Wendpap, L. L., C. S. K. Dambros and V. L. D. Lopes	0	P	Brazil	LAC	UM	2	U	C	0	0	1	0	1	0	0	1	0	0	0	Lactose broth/BGLB	Lactose broth/EC	3	S	72	15	S	72	12				72	72	D	1	B&D	2	180	0	0	180	3
39992	2007	Yamaguchi, M. U., R. d. C. Pontello Rampazzo, S. F. Yamada-Ogatta, C. V. Nakamura, T. Ueda-Nakamura and B. P. Dias Filho	1	E	Brazil	LAC	UM	2	U	C	1	1	1	0	0	1 (houses and offices)	0	1	1	0		MTF-LTB (Clesceri 1998), BGBB; EC broth		6	S	60	12	S	60	0				60	60	C		C	1	60	1	0	60	2					60
90033	2012	Yasin, N.	1	E	Pakistan	SA	LM	5	P	C	0	0	0				0	1	0	0		MPN, MB, EMB, BGLB		1	S	20	4	S	20	2				20	20	B		B	1	20	1	0	20	1	63		25		25
53922	2013	Yousef, S and Chaudry, M.A.	1	E	Pakistan	SA	LM	5	U	C	0	0	0				0	1	0	0		MF- Mac agar Zai 1982		1	S	24	2							24	24	B		B	1	24	1	0	24	1
44197	2009	Zeenat, A., A. A. Hatha, L. Viola and K. Vipra	1	E	Fiji	OCE	UM	0	U	C	0	0	1	0	R	0	0	1	1	0		MF mFC		3				S	100	7				100	100	B		B	1	100	1	0	100	2
[truncated: 3 more columns]
